# Supplementary material for: Extract of Curculigo capitulata Ameliorates Postmenopausal Osteoporosis by Promoting Osteoblast Proliferation and Differentiation
Source: Cells. 2024 Dec 8;13(23):2028. doi: 10.3390/cells13232028 (PMC11640542; doi:10.3390/cells13232028)
Supplement: Supplementary file 1 [file cells-13-02028-s001.zip]

Archive with 4 entries (4 files):
- Figures.pdf
- Standard Spectrum.pdf
- Table S1.pdf
- Table S2.pdf
